# Supplementary material for: hypeR-GEM: connecting metabolite signatures to enzyme-coding genes via genome-scale metabolic models
Source: bioRxiv. 2025 Dec 11:2025.12.08.692998. Preprint. [Version 1] doi: 10.64898/2025.12.08.692998 (PMC12710827; doi:10.64898/2025.12.08.692998)
Supplement: Supplement 2 [file media-2.xlsx]

## Sheet: Diffanal Proteomics
symbol

## Sheet: Diffanal Metabolomics
HMDB

## Sheet: GEM-mapped Non-directional
ensemble_id

## Sheet: GEM-mapped Directional
ensemble_id
